# Supplementary material for: Evolutionary biogeography of the centipede genus Ethmostigmus from Peninsular India: testing an ancient vicariance hypothesis for Old World tropical diversity
Source: BMC Evol Biol. 2019 Feb 1;19:41. doi: 10.1186/s12862-019-1367-6 (PMC6359765; doi:10.1186/s12862-019-1367-6)
Supplement: Supplementary file 2 — Table S1. List of centipede taxa included in the phylogenetic analyses and divergence time estimation along with GenBank accession number and geographic distribution (XLSX 43 kb) [file 12862_2019_1367_MOESM2_ESM.xlsx]

## Sheet: Sheet1
Outgroup				mtDNAgenes		Nuclear gene
Serial No.	Voucher No.	Order/family/tribe	Species Name	COI	16S rDNA	28S rDNA	Location	Reference
1		Lithobiomorpha	Lithobius forficatus	AJ270997	AJ270997	-		Hwang et al. 2001
2	MCZ DNA100259	Scutigeromorpha	Scutigera coleoptrata	DQ222170	DQ222156	DQ222141	Western Cape, South Africa	Edgecombe and Giribet 2006
3	MCZ DNA101998	Scutigeromorpha	Orphnaeus brevilabiatus	HM453316	HM453227	HM453287	Western Australia, Australia	Murienne et al. 2010
4	MCZ DNA100280	Craterostigmomorpha	Craterostigmus tasmanianus	AF370835	AF370860	EU376009	Tasmania, Australia	Edgecombe and Giribet 2008
5	MCZ DNA102014	Craterostigmomorpha	Craterostigmus crabilli	EU024626	EU024610	EU024594	Flora Hut, South Island, New Zealand	Edgecombe and Giribet 2008
6	MCZ DNA100266	Geophilomorpha	Pachymerium ferrugineum	AF370838	AF370863	AF370803	Maryland, USA	Giribet et al. 2001
7		Geophilomorpha	Geophilus electricus	AY288750	AY288732	AY289184		Edgecombe and Giribet 2004
8	MCZ DNA10081	Geophilomorpha	Strigamia maritima	AY288753	AY288733	AF173290	Oslo, Norway	Edgecombe and Giribet 2004
9	MCZ DNA100645	Geophilomorpha	Bothriogaster signata gracea	AY288749	AY288730	AY288713	Crete, Greece	Edgecombe and Giribet 2004
10	MCZ DNA100646	Geophilomorpha	Himantarium gabrielis	AY288748	AY288729	AY288712	Salamina, Greece	Edgecombe and Giribet 2004
11	MCZ DNA100809	Geophilomorpha	Mecistocephalus guildingii	AY288747	AY288728	AY288711	Cozumel, Quintana Roo, Mexico	Edgecombe and Giribet 2004
Scolopendromorpha
12		Cryptoptidae	Cryptops spinipes	AY288743	AY288724	AY288709	Mossman Gorge, Queensland, Australia	Edgecombe and Giribet 2004
13	MCZ DNA100808	Scolopocryptopidae	Scolopocryptops sexspinosus	AY288745	AY288726	AY288710	Durham, North Carolina, USA	Edgecombe and Giribet 2004
14	MCZ DNA100806	Plutoniumidae	Theatops posticus	AY288746	AY288727	-	Durham, North Carolina, USA	Edgecombe and Giribet 2004
		Plutoniumidae	Theatops erythrocephalus	-	-	AF000784	Catalunya, Spain	Giribet et al. 1999
Ingroup - Family Scolopendridae
15	CES07102	Otostigmini	Rhysida sp.	JN004015	JN003904	JN003960	Ramnagar, Banaglore, Karnataka, India	Joshi and Karanth 2011
16	CES07106	Scolopendrini	Scolopendra morsitans	JN004006	JN003895	JN003951	Ramnagar, Banaglore, Karnataka, India	Joshi and Karanth 2011
17	CES07107	Scolopendrini	Scolopendra morsitans	JN004007	JN003896	JN003952	Ramnagar, Banaglore, Karnataka, India	Joshi and Karanth 2011
18	CES07125	Otostigmini	Digitipes coonoorensis	JN004032	JN003921	JN003976	Silent Valley National Park, Kerala, India	Joshi and Karanth 2011
19	CES07126	Otostigmini	Digitipes coonoorensis	JN004033	JN003922	JN003977	Silent Valley National Park, Kerala, India	Joshi and Karanth 2011
20	CES07127	Otostigmini	Digitipes nudus	JN004034	JN003923	JN003978	Silent Valley National Park, Kerala, India	Joshi and Karanth 2011
21	CES07129	Scolopendrini	Cormocephalus sp.	JN003997	JN003886	JN003942	Silent Valley National Park, Kerala, India	Joshi and Karanth 2011
22	CES07130	Otostigmini	Digitipes barnabasi	MK273205	MK273311	MK273433	Silent Valley National Park, Kerala, India	Joshi and Edgecombe 2018
23	CES07132	Otostigmini	Digitipes coonoorensis	JN004035	JN003924	JN003979	Silent Valley National Park, Kerala, India	Joshi and Karanth 2011
24	CES07133	Otostigmini	Digitipes nudus	JN004036	JN003925	JN003980	Silent Valley National Park, Kerala, India	Joshi and Karanth 2011
25	CES07134	Otostigmini	Digitipes coonoorensis	JN004037	JN003926	JN003981	Silent Valley National Park, Kerala, India	Joshi and Karanth 2011
26	CES07136	Scolopendrini	Cormocephalus sp.	JN003998	JN003887	JN003943	Silent Valley National Park, Kerala, India	Joshi and Karanth 2011
27	CES07137	Otostigmini	Digitipes coonoorensis	JN004038	JN003927	JN003982	Silent Valley National Park, Kerala, India	Joshi and Karanth 2011
28	CES07138	Otostigmini	Digitipes barnabasi	JX531697	JX531827	JX531776	Silent Valley National Park, Kerala, India	Joshi and Karanth 2011
29	CES07139	Scolopendrini	Cormocephalus sp.	JN003999	JN003888	JN003944	Silent Valley National Park, Kerala, India	Joshi and Karanth 2011
30	CES07148	Otostigmini	Rhysida sp.	JN004016	JN003905	JN003961	IISc Campus, Bangalore, Karnataka, India	Joshi and Karanth 2011
31	CES07156	Otostigmini	Rhysida sp.	MK273208	MK273315	MK273436	Chatancode, Vidura, Kerala, India	Joshi and Edgecombe 2018
32	CES07157	Otostigmini	Digitipes jonesii 1	JN004039	JN003928	JN003983	Neyyar Wildlife Sanctuary, Thiruvananthapuram District, Kerala, India	Joshi and Karanth 2011
33	CES07158	Otostigmini	Digitipes jonesii 1	JX531698	JX531828	JX531777	Neyyar Wildlife Sanctuary, Thiruvananthapuram District, Kerala, India	Joshi and Karanth 2011
34	CES07159	Otostigmini	Rhysida sp.	MK273209	MK273316	MK273437	Neyyar Wildlife Sanctuary, Thiruvananthapuram District, Kerala, India	Joshi and Edgecombe 2018
35	CES07160	Otostigmini	Digitipes jonesii 1	JN004040	JN003929	JN003984	Neyyar Wildlife Sanctuary, Thiruvananthapuram District, Kerala, India	Joshi and Karanth 2011
36	CES07161	Otostigmini	Digitipes jonesii 1	JN004041	JN003930	JN003985	Neyyar Wildlife Sanctuary, Thiruvananthapuram District, Kerala, India	Joshi and Karanth 2011
37	CES07162	Otostigmini	Digitipes jonesii 1	JN004042	JN003931	JN003986	Neyyar Wildlife Sanctuary, Thiruvananthapuram District, Kerala, India	Joshi and Karanth 2011
38	CES07165	Otostigmini	Rhysida sp.	JN004017	JN003906	JN003962	Neyyar Wildlife Sanctuary, Thiruvananthapuram District, Kerala, India	Joshi and Karanth 2011
39	CES07166	Otostigmini	Digitipes jonesii 1	JN004043	JN003932	JN003987	Peppara Wildlife Sanctuary, Thiruvananthapuram District, Kerala, India	Joshi and Karanth 2011
40	CES07168	Otostigmini	Digitipes jonesii 2	JX531699	JX531829	-	Peppara Wildlife Sanctuary, Thiruvananthapuram District, Kerala, India	Joshi and Karanth 2012
41	CES07171	Otostigmini	Digitipes jonesii 1	JN004045	JN003934	JN003989	Peppara Wildlife Sanctuary, Thiruvananthapuram District, Kerala, India	Joshi and Karanth 2011
42	CES07172	Otostigmini	Rhysida sp.	JN004018	JN003907	JN003963	Peppara Wildlife Sanctuary, Thiruvananthapuram District, Kerala, India	Joshi and Karanth 2011
43	CES07174	Otostigmini	Digitipes jonesii 1	JN004047	JN003936	JN003991	Peppara Wildlife Sanctuary, Thiruvananthapuram District, Kerala, India	Joshi and Karanth 2011
44	CES07180	Otostigmini	Rhysida sp.	JN004047	JN003936	JN003991	Ponmudi,Thiruvananthapuram District, Kerala, India	Joshi and Karanth 2011
45	CES07182	Asanadini	Asanada sp.	JN004019	JN003908	JN003964	Ponmudi,Thiruvananthapuram District, Kerala, India	Joshi and Karanth 2011
46	CES07183	Otostigmini	Digitipes jonesii 2	JX531700	JX531830	JX531778	Ponmudi,Thiruvananthapuram District, Kerala, India	Joshi and Karanth 2012
47	CES07187	Otostigmini	Rhysida sp.	JN004020	JN003909	JN003965	Ponmudi,Thiruvananthapuram District, Kerala, India	Joshi and Karanth 2011
48	CES07193	Otostigmini	Rhysida sp.	JN004021	JN003910	JN003966	Ponmudi,Thiruvananthapuram District, Kerala, India	Joshi and Karanth 2011
49	CES07196	Otostigmini	Digitipes jonesii 1	JX531701	JX531831	JX531779	Ponmudi Reserve Forest, Thiruvananthapuram District, Kerala, India	Joshi and Karanth 2012
50	CES07197	Otostigmini	Digitipes jonesii 1	JX531702	JX531832	JX531780	Ponmudi Reserve Forest, Thiruvananthapuram District, Kerala, India	Joshi and Karanth 2012
51	CES07198	Otostigmini	Digitipes jonesii 2	JX531703	JX531833	JX531781	Ponmudi Reserve Forest, Thiruvananthapuram District, Kerala, India	Joshi and Karanth 2012
52	CES07200	Scolopendrini	Cormocephalus sp.	JN004000	JN003889	JN003945	Ponmudi Reserve Forest, Thiruvananthapuram District, Kerala, India	Joshi and Karanth 2011
53	CES07202	Otostigmini	Rhysida sp.	JN004022	JN003911	JN003967	Devarayanadurga, Tumkur district, Karnataka, India	Joshi and Karanth 2011
54	CES07203	Scolopendrini	Scolopendra morsitans	JN004008	JN003897	JN003953	Devarayanadurga, Tumkur district, Karnataka, India	Joshi and Karanth 2011
55	CES07204	Scolopendrini	Scolopendra morsitans	JN004009	JN003898	JN003954	Devarayanadurga, Tumkur district, Karnataka, India	Joshi and Karanth 2011
56	CES07205	Scolopendrini	Cormocephalus sp.	JN004001	JN003890	JN003946	Ramnagar, Banaglore, Karnataka, India	Joshi and Karanth 2011
57	CES07210	Otostigmini	Digitipes barnabasi	JX531704	JX531834	JX531782	Bopdev ghat, Pune District, Maharashtra, India	Joshi and Karanth 2012
58	CES07212	Scolopendrini	Scolopendra morsitans	JN004010	JN003899	JN003955	Bopdev ghat, Pune District, Maharashtra, India	Joshi and Karanth 2011
59	CES07215	Otostigmini	Digitipes barnabasi	JX531705	JX531835	JX531783	Castle-rock, Uttara Kannada district, Karnatka, India	Joshi and Karanth 2011
60	CES07217	Otostigmini	Rhysida sp.	MK273214	MK273322	MK273441	Castle-rock, Uttara Kannada district, Karnatka, India	Joshi and Edgecombe 2018
61	CES07219	Otostigmini	Digitipes jangii	JN004048	JN003937	JN003992	Anashi-Dandeli Tiger Reserve, Karwar District, Karnataka, India	Joshi and Karanth 2012
62	CES07220	Scolopendrini	Cormocephalus sp.	JN004002	JN003891	JN003947	Anashi-Dandeli Tiger Reserve, Karwar District, Karnataka, India	Joshi and Karanth 2011
63	CES07223	Otostigmini	Digitipes jangii	JN004049	JN003938	JN003993	Anashi-Dandeli Tiger Reserve, Karwar District, Karnataka, India	Joshi and Karanth 2012
64	CES07224	Otostigmini	Rhysida sp.	JN004023	JN003912	JN003968	Anashi-Dandeli Tiger Reserve, Karwar District, Karnataka, India	Joshi and Karanth 2011
65	CES07225	Asanadini	Asanada sp.	JN004013	JN003902	JN003958	Anashi-Dandeli Tiger Reserve, Karwar District, Karnataka, India	Joshi and Karanth 2011
66	CES07226	Otostigmini	Digitipes jangii	JN004050	JN003939	JN003994	Anashi-Dandeli Tiger Reserve, Karwar District, Karnataka, India	Joshi and Karanth 2012
67	CES07228	Asanadini	Asanada sp.	-	MK273323	MK273442	Anashi-Dandeli Tiger Reserve, Karwar District, Karnataka, India	Joshi and Edgecombe 2018
68	CES07230	Otostigmini	Digitipes jangii	JN004051	JN003940	JN003995	Anashi-Dandeli Tiger Reserve, Karwar District, Karnataka, India	Joshi and Karanth 2012
69	CES07231	Otostigmini	Rhysida sp.	MK273216	MK273325	MK273443	Indian Institute of Science Campus, Bangalore, Karnataka, India	Joshi and Edgecombe 2018
70	CES07233	Otostigmini	Digitipes jangii	JN004052	JN003941	JN003996	Kumta, Uttara Kannada District, Karnataka, India	Joshi and Karanth 2012
71	CES07235	Scolopendrini	Scolopendra morsitans	JN004011	JN003900	JN003956	Kumta, Uttara Kannada District, Karnataka, India	Joshi and Karanth 2011
72	CES07237	Otostigmini	Digitipes barnabasi	JX531706	JX531836	-	Kumta, Uttara Kannada District, Karnataka, India	Joshi and Karanth 2012
73	CES07238	Otostigmini	Rhysida sp.	JN004024	JN003913	JN003969	Kumta, Uttara Kannada District, Karnataka, India	Joshi and Karanth 2011
74	CES07239	Otostigmini	Digitipes jangii	MK273217	MK273326	MK273444	Kumta, Uttara Kannada District, Karnataka, India	Joshi and Edgecombe 2018
75	CES07244	Otostigmini	Digitipes barnabasi	JX531707	JX531837	JX531784	Dughsagar Water Falls, Goa-Karnataka border, India	Joshi and Karanth 2012
76	CES07252	Scolopendrini	Scolopendra morsitans	JN004012	JN003901	JN003957	Kumta, Uttara Kannada District, Karnataka, India	Joshi and Karanth 2011
77	CES07256	Scolopendrini	Cormocepahlus sp.	JN004003	JN003892	JN003948	Ranebennur, Haveri district, Karnataka, India	Joshi and Karanth 2011
78	CES07262	Otostigmini	Rhysida sp.	JN004025	JN003914	JN003970	Ranebennur, Haveri district, Karnataka, India	Joshi and Karanth 2011
79	CES07263	Otostigmini	Rhysida sp.	JN004026	JN003915	JN003971	Ranebennur, Haveri district, Karnataka, India	Joshi and Karanth 2011
80	CES07265	Scolopendrini	Cormocepahlus sp.	JN004005	JN003894	JN003950	Devarayanadurga, Tumkur district, Karnataka, India	Joshi and Karanth 2011
81	CES07271	Otostigmini	Rhysida sp.	JN004027	JN003916	JN003972	Radhanagari Wildlife Sanctuary, Kolhapur District, Maharashtra, India	Joshi and Karanth 2011
82	CES07275	Otostigmini	Rhysida sp.	JN004028	JN003917	JN003973	Radhanagari Wildlife Sanctuary, Kolhapur District, Maharashtra, India	Joshi and Karanth 2011
83	CES07276	Otostigmini	Rhysida sp.	JN004029	JN003918	JN003974	Radhanagari Wildlife Sanctuary, Kolhapur District, Maharashtra, India	Joshi and Karanth 2011
84	CES07279	Otostigmini	Ethmostigmus sahyadrensis	JN004030	JN003919	JN003975	Amboli, Sindhudurg Dsitrict, Maharashtra, India	Joshi and Karanth 2011
85	CES07283	Otostigmini	Digitipes barnabasi	MK273230	MK273340	MK273456	Pune, Maharashtra, India	Joshi and Edgecombe 2018
86	CES07284	Otostigmini	Digitipes barnabasi	JX531708	JX531838	JX531785	Pune, Maharashtra, India	Joshi and Karanth 2012
87	CES07286	Otostigmini	Ethmostigmus coonooranus	JN004031	JN003920	-	Virajpeth, Kodagu District, Karnataka, India	Joshi and Karanth 2011
88	CES07288	Otostigmini	Digitipes jangii	JX531709	JX531839	JX531786	Talacauvery Reserve Forest, Coorg district, Karnataka, India	Joshi and Karanth 2012
89	CES08291	Otostigmini	Ethmostigmus tristis	MH908717	MH908698	MH908713	Kolli hills, Namakkal district , Tamil Nadu, India	Joshi and Edgecombe 2018
90	CES08293	Otostigmini	Ethmostigmus tristis	MH908719	MH908700	-	Kolli hills, Namakkal district , Tamil Nadu, India	Joshi and Edgecombe 2018
91	CES08298	Otostigmini	Rhysida sp.	MK273234	MK273344	MK273458	Biligirirangana Hills, Karnataka, India	Joshi and Edgecombe 2018
92	CES08907	Otostigmini	Digitipes jangii	JX531710	JX531840	JX531787	Kurinjal, Kudremukh National Park, India	Joshi and Karanth 2012
93	CES08908	Otostigmini	Rhysida sp.	MK273235	MK273345	MK273459	Kurinjal, Kudremukh National Park, India	Joshi and Edgecombe 2018
94	CES08909	Otostigmini	Rhysida sp.	MK273236	MK273346	MK273460	Kurinjal, Kudremukh National Park, India	Joshi and Edgecombe 2018
95	CES08911	Otostigmini	Digitipes barnabasi	JX531711	JX531841	JX531788	Kurinjal, Kudremukh National Park, India	Joshi and Karanth 2012
96	CES08912	Otostigmini	Digitipes jangii	MK273237	MK273347	-	Kurinjal, Kudremukh National Park, India	Joshi and Edgecombe 2018
97	CES08913	Otostigmini	Digitipes nudus	MK273238	MK273348	-	Kurinjal, Kudremukh National Park, India	Joshi and Edgecombe 2018
98	CES08914	Otostigmini	Rhysida sp.	MK273239	MK273349	MK273461	Kurinjal, Kudremukh National Park, India	Joshi and Edgecombe 2018
99	CES08915	Otostigmini	Digitipes jangii	JX531713	JX531843	JX531789	Kurinjal, Kudremukh National Park, India	Joshi and Karanth 2012
101	CES08920	Otostigmini	Rhysida sp.	MK273240	MK273350	MK273462	Tadoli, Kudremukh National Park, India	Joshi and Edgecombe 2018
102	CES08922	Otostigmini	Digitipes jangii	JX531715	JX531845	JX531791	Tadoli, Kudremukh National Park, India	Joshi and Karanth 2012
104	CES08926	Otostigmini	Rhysida sp.	MK273242	MK273352	MK273463	Dimbam, Periyar, Tamil Nadu, India	Joshi and Edgecombe 2018
105	CES08930	Otostigmini	Digitipes jangii	JX531716	JX531846	-	Bombay point, Mahabaleshwar Reserve Forest, Maharashtra, India	Joshi and Karanth 2012
106	CES08931	Otostigmini	Ethmostigmus sahyadrensis	MH908720	MH908690	MH908707	Bombay point, Mahabaleshwar Reserve Forest, Maharashtra, India	Joshi and Edgecombe 2018
107	CES08932	Otostigmini	Digitipes barnabasi	JX531717	JX531847	-	Bombay point, Mahabaleshwar Reserve Forest, Maharashtra, India	Joshi and Karanth 2012
108	CES08947	Otostigmini	Ethmostigmus sahyadrensis	MH908721	MH908691	MH908708	Amboli, Sindhudurg Dsitrict, Maharashtra, India	Joshi and Edgecombe 2018
109	CES08950	Otostigmini	Rhysida sp.	MK273243	MK273354	MK273464	Amboli, Sindhudurg Dsitrict, Maharashtra, India	Joshi and Edgecombe 2018
110	CES08951	Asanadini	Asanada sp.	JN004014	JN003903	JN003959	Amboli, Sindhudurg Dsitrict, Maharashtra, India	Joshi and Karanth 2011
111	CES08953	Otostigmini	Digitipes barnabasi	JX531718	JX531848	-	Amboli, Sindhudurg Dsitrict, Maharashtra, India	Joshi and Karanth 2012
112	CES08954	Asanadini	Asanada sp.	MK273244	MK273355	MK273465	Amboli, Sindhudurg Dsitrict, Maharashtra, India	Joshi and Edgecombe 2018
113	CES08957	Otostigmini	Digitipes barnabasi	JX531719	JX531849	JX531792	Amboli, Sindhudurg Dsitrict, Maharashtra, India	Joshi and Karanth 2012
114	CES08960	Otostigmini	Digitipes coonoorensis	JX531720	JX531850	JX531793	Pambadum Shola National Park, Kerala, India	Joshi and Karanth 2012
115	CES08961	Otostigmini	Digitipes nudus	MK273245	MK273357	MK273467	Pambadum Shola National Park, Kerala, India	Joshi and Edgecombe 2018
116	CES08980	Otostigmini	Digitipes coonoorensis	JX531721	JX531851	JX531794	Ervikulam National Park, Kerala, India	Joshi and Karanth 2012
117	CES08981	Scolopendrini	Cormocepahlus sp.	MK273246	MK273358	MK273468	Ervikulam National Park, Kerala, India	Joshi and Edgecombe 2018
118	CES08982	Otostigmini	Digitipes jonesii 2	JX531722	JX531852	JX531795	Ervikulam National Park, Kerala, India	Joshi and Karanth 2012
119	CES08987	Otostigmini	Digitipes coonoorensis	JX531723	JX531853	JX531796	Ervikulam National Park, Kerala, India	Joshi and Karanth 2012
120	CES08990	Otostigmini	Digitipes jonesii 2	JX531724	JX531854	JX531797	Ervikulam National Park, Kerala, India	Joshi and Karanth 2012
121	CES08992	Otostigmini	Digitipes coonoorensis	JX531725	JX531855	JX531798	Ervikulam National Park, Kerala, India	Joshi and Karanth 2012
123	CES08994	Otostigmini	Digitipes coonoorensis	JX531726	JX531856	-	Ervikulam National Park, Kerala, India	Joshi and Karanth 2012
124	CES08995	Otostigmini	Rhysida sp.	MK273247	MK273359	MK273469	Thattekkad Bird Sanctuary, Kerala, India	Joshi and Edgecombe 2018
125	CES08996	Otostigmini	Digitipes jonesii 2	JX531727	JX531857	JX531799	Thattekkad Bird Sanctuary, Kerala, India	Joshi and Karanth 2012
126	CES08997	Otostigmini	Digitipes jonesii 2	JX531728	JX531858	JX531800	Thattekkad Bird Sanctuary, Kerala, India	Joshi and Karanth 2012
127	CES091005	Otostigmini	Digitipes jonesii 2	JX531730	JX531860	-	Peechi-Vazhani Wildlife Sanctuary, Kerala, India	Joshi and Karanth 2012
128	CES091006	Otostigmini	Digitipes jonesii 2	JX531731	JX531861	JX531802	Peechi-Vazhani Wildlife Sanctuary, Kerala, India	Joshi and Karanth 2012
129	CES091008	Otostigmini	Digitipes jonesii 2	JX531732	JX531862	JX531803	Peechi-Vazhani Wildlife Sanctuary, Kerala, India	Joshi and Karanth 2011
130	CES091010	Otostigmini	Rhysida sp.	MK273249	MK273361	MK273471	Kudremukh National Park, India	Joshi and Edgecombe 2018
131	CES091011	Otostigmini	Ethmostigmus praveeni	MH908722	MH908686	MH908703	Kudremukh National Park, India	Joshi and Edgecombe 2018
132	CES091012	Otostigmini	Ethmostigmus praveeni	MH908723	MH908687	MH908704	Kudremukh National Park, India	Joshi and Edgecombe 2018
133	CES091013	Otostigmini	Otostigmus ruficeps	JX531733	JX531863	JX531804	Pushpagiri Wildlife Sanctuary, Karnataka, India	Joshi and Karanth 2012
134	CES091014	Otostigmini	Rhysida sp.	-	MK273362	MK273472	Talacauvery, Kodagu district, Karnataka, India	Joshi and Edgecombe 2018
135	CES091015	Otostigmini	Rhysida sp.	MK273250	MK273363	MK273473	Talacauvery, Kodagu district, Karnataka, India	Joshi and Edgecombe 2018
136	CES091016	Otostigmini	Digitipes barnabasi	JX531734	JX531864	JX531805	Talacauvery, Kodagu district, Karnataka, India	Joshi and Karanth 2012
137	CES091017	Otostigmini	Digitipes barnabasi	JX531735	JX531865	JX531806	Talacauvery, Kodagu district, Karnataka, India	Joshi and Karanth 2012
138	CES091018	Otostigmini	Rhysida sp.	-	MK273364	MK273474	Bondla Wildlife Sanctuary, Goa, India	Joshi and Edgecombe 2018
139	CES091020	Otostigmini	Digitipes jangii	JX531736	JX531866	JX531807	Bisale Ghat Reserve Forest, Karnataka, India	Joshi and Karanth 2012
140	CES091021	Otostigmini	Otostigmus ruficeps	JX531737	JX531867	-	Bisale Ghat Reserve Forest, Karnataka, India	Joshi and Karanth 2012
141	CES091022	Scolopendrini	Cormocepahlus sp.	-	MK273365	-	Bisale Ghat Reserve Forest, Karnataka, India	Joshi and Edgecombe 2018
142	CES091025	Otostigmini	Ethmostigmus praveeni	MH908724	MH908688	MH908705	Sharavathi Wildlife Sanctuary, Karnataka, India	Joshi and Edgecombe 2018
143	CES091027	Scolopendrini	Cormocepahlus sp.	-	MK273366	-	Kodagu district, Karnataka, India	Joshi and Edgecombe 2018
144	CES091029	Otostigmini	Rhysida sp.	MK273251	MK273367	MK273475	Sitakund, Andhra Pradesh, India	Joshi and Edgecombe 2018
145	CES091030	Otostigmini	Rhysida sp.	MK273252	MK273368	MK273476	Bali, Andhra Pradesh, India	Joshi and Edgecombe 2018
146	CES091031	Otostigmini	Rhysida sp.	MK273253	MK273369	MK273477	Kangundi, Andhra Pradesh, India	Joshi and Edgecombe 2018
147	CES091032	Otostigmini	Rhysida sp.	MK273254	MK273370	MK273478	Chandragiri, Andhra Pradesh, India	Joshi and Edgecombe 2018
148	CES091033	Otostigmini	Digitipes barnabasi	JX531738	JX531868	JX531808	Periyar Tiger Reserve, Kerala, India	Joshi and Karanth 2012
149	CES091037	Otostigmini	Digitipes nudus	JX531739	JX531869	JX531809	Vellimalai, Periyar Tiger Reserve, Kerala, India	Joshi and Karanth 2012
150	CES091038	Otostigmini	Digitipes nudus	JX531740	JX531870	-	Vellimalai, Periyar Tiger Reserve, Kerala, India	Joshi and Karanth 2012
151	CES091039	Otostigmini	Digitipes barnabasi	JX531741	JX531871	JX531810	Vellimalai, Periyar Tiger Reserve, Kerala, India	Joshi and Karanth 2012
152	CES091040	Otostigmini	Rhysida sp.	MK273255	MK273371	MK273479	Nayanoor, Andhra Pradesh, India	Joshi and Edgecombe 2018
153	CES091047	Otostigmini	Digitipes jonesii 2	JX531742	JX531872	JX531811	Parambikulam Tiger Reserve, Kerala, India	Joshi and Karanth 2012
154	CES091048	Otostigmini	Otostigmus ruficeps	JX531743	JX531873	-	Parambikulam Tiger Reserve, Kerala, India	Joshi and Karanth 2012
155	CES091049	Otostigmini	Digitipes jonesii 2	JX531744	JX531874	JX531812	Parambikulam Tiger Reserve, Kerala, India	Joshi and Karanth 2012
156	CES091054	Scolopendrini	Cormocephalus sp.	MK273259	MK273375	MK273481	Sholayar Reserve Forest, Kerala, India	Joshi and Edgecombe 2018
157	CES091055	Scolopendrini	Cormocephalus sp.	MK273260	MK273376	-	Sholayar Reserve Forest, Kerala, India	Joshi and Edgecombe 2018
158	CES091057	Otostigmini	Digitipes jonesii 2	JX531745	JX531875	JX531813	Sholayar Reserve Forest, Kerala, India	Joshi and Karanth 2012
159	CES091059	Scolopendrini	Cormocephalus sp.	MK273261	MK273377	-	Athirapally, Thrissur, Kerala, India	Joshi and Edgecombe 2018
160	CES091060	Scolopendrini	Cormocephalus sp.	MK273262	MK273378	MK273482	Athirapally, Thrissur, Kerala, India	Joshi and Edgecombe 2018
161	CES091062	Otostigmini	Digitipes jonesii 2	JX531746	JX531876	JX531814	Vazhachal Reserve Forest, Kerala, India	Joshi and Karanth 2012
162	CES091063	Otostigmini	Ethmostigmus coonooranus	MH908725	MH908692	-	Parambikulam Tiger Reserve, Kerala, India	Joshi and Edgecombe 2018
163	CES091065	Otostigmini	Ethmostigmus agasthyamalaiensis	MH908726	MH908695	MH908710	Parambikulam Tiger Reserve, Kerala, India	Joshi and Edgecombe 2018
164	CES091067	Otostigmini	Ethmostigmus coonooranus	MH908727	MH908693	-	Parambikulam Tiger Reserve, Kerala, India	Joshi and Edgecombe 2018
165	CES091073	Otostigmini	Digitipes barnabasi	JX531747	JX531877	-	Parakkadavu, Shendurney Wildlife Sanctuary, Kerala, India	Joshi and Karanth 2012
166	CES091074	Scolopendrini	Cormocephalus sp.	MK273263	MK273379	MK273483	Parakkadavu, Shendurney Wildlife Sanctuary, Kerala, India	Joshi and Edgecombe 2018
167	CES091076	Otostigmini	Rhysida sp.	MK273264	MK273381	MK273484	Rockwood estate, Shendurney Wildlife Sanctuary, Kerala, India	Joshi and Edgecombe 2018
168	CES091079	Otostigmini	Rhysida sp.	-	MK273382	MK273485	Rockwood estate, Shendurney Wildlife Sanctuary, Kerala, India	Joshi and Edgecombe 2018
169	CES091080	Otostigmini	Rhysida sp.	MK273265	MK273383	-	Rockwood estate, Shendurney Wildlife Sanctuary, Kerala, India	Joshi and Edgecombe 2018
170	CES091082	Otostigmini	Rhysida sp.	MK273266	MK273384	MK273486	Rosemla forest, Shendurney Wildlife Sanctuary, Kerala, India	Joshi and Edgecombe 2018
171	CES091086	Otostigmini	Digitipes jonesii 1	JX531748	JX531878	JX531815	Pandimatte, Shendurney Wildlife Sanctuary, Kerala, India	Joshi and Karanth 2012
172	CES091087	Otostigmini	Digitipes jonesii 1	JX531749	JX531879	JX531816	Pandimatte, Shendurney Wildlife Sanctuary, Kerala, India	Joshi and Karanth 2012
173	CES091088	Otostigmini	Digitipes coonoorensis	JX531750	JX531880	JX531817	Pandimatte, Shendurney Wildlife Sanctuary, Kerala, India	Joshi and Karanth 2012
174	CES091089	Otostigmini	Digitipes jonesii 1	JX531751	JX531881	-	Pandimatte, Shendurney Wildlife Sanctuary, Kerala, India	Joshi and Karanth 2012
175	CES091090	Otostigmini	Digitipes jonesii 1	JX531752	JX531882	-	Pandimatte, Shendurney Wildlife Sanctuary, Kerala, India	Joshi and Karanth 2012
176	CES091091	Otostigmini	Digitipes jonesii 1	JX531753	JX531883	-	Pandimatte, Shendurney Wildlife Sanctuary, Kerala, India	Joshi and Karanth 2012
177	CES091092	Otostigmini	Rhysida sp.	MK273268	MK273386	MK273488	Pandimatte, Shendurney Wildlife Sanctuary, Kerala, India	Joshi and Edgecombe 2018
178	CES091094	Otostigmini	Rhysida sp.	MK273269	MK273388	MK273489	Pandimatte, Shendurney Wildlife Sanctuary, Kerala, India	Joshi and Edgecombe 2018
179	CES091096	Otostigmini	Digitipes jonesii 1	JX531754	JX531884	-	Pandimatte, Shendurney Wildlife Sanctuary, Kerala, India	Joshi and Karanth 2012
180	CES091097	Scolopendrini	Cormocepahlus sp.	MK273269	MK273389	MK273490	Pandimatte, Shendurney Wildlife Sanctuary, Kerala, India	Joshi and Edgecombe 2018
181	CES091099	Otostigmini	Ethmostigmus agasthyamalaiensis	MH908728	MH908696	MH908711	Pandimatte, Shendurney Wildlife Sanctuary, Kerala, India	Joshi and Edgecombe 2018
182	CES091301	Otostigmini	Rhysida sp.	MK273270	MK273390	MK273491	Achankovil Reserve Forest, Kerala, India	Joshi and Edgecombe 2018
183	CES091302	Otostigmini	Rhysida sp.	-	MK273391	MK273492	Achankovil Reserve Forest, Kerala, India	Joshi and Edgecombe 2018
184	CES091304	Otostigmini	Digitipes jonesii 1	JX531755	JX531885	-	Achankovil Reserve Forest, Kerala, India	Joshi and Karanth 2012
185	CES091305	Otostigmini	Digitipes jonesii 1	JX531756	JX531886	-	Achankovil Reserve Forest, Kerala, India	Joshi and Karanth 2012
186	CES091308	Otostigmini	Rhysida sp.	-	MK273392	MK273493	Achankovil Reserve Forest, Kerala, India	Joshi and Edgecombe 2018
187	CES091310	Otostigmini	Digitipes jonesii 2	JX531757	JX531887	-	Vellithode, Periyar Tiger Reserve, Kerala, India	Joshi and Karanth 2012
188	CES091313	Otostigmini	Digitipes jonesii 2	MK273272	MK273394	MK273494	Vellithode, Periyar Tiger Reserve, Kerala, India	Joshi and Edgecombe 2018
189	CES091314	Scolopendrini	Cormocephalus sp.	MK273273	MK273395	-	Vellithode, Periyar Tiger Reserve, Kerala, India	Joshi and Edgecombe 2018
190	CES091315	Otostigmini	Digitipes jonesii 2	MK273274	JX531888	-	Vellithode, Periyar Tiger Reserve, Kerala, India	Joshi and Karanth 2012
191	CES091316	Otostigmini	Otostigmus ruficeps	JX531759	JX531889	-	Vellithode, Periyar Tiger Reserve, Kerala, India	Joshi and Karanth 2012
192	CES091317	Scolopendrini	Cormocephalus sp.	MK273274	MK273396	MK273495	Vellithode, Periyar Tiger Reserve, Kerala, India	Joshi and Edgecombe 2018
193	CES091318	Otostigmini	Digitipes jonesii 2	JX531760	JX531890	-	Vellithode, Periyar Tiger Reserve, Kerala, India	Joshi and Karanth 2012
194	CES091319	Otostigmini	Digitipes jonesii 2	JX531761	JX531891	-	Vellithode, Periyar Tiger Reserve, Kerala, India	Joshi and Karanth 2012
195	CES091322	Otostigmini	Digitipes jonesii 2	JX531762	JX531892	-	Periyar Tiger Reserve, Kerala, India	Joshi and Karanth 2012
196	CES091324	Otostigmini	Digitipes jonesii 1	JX531763	JX531893	-	Kottavasal Reserve Forest, Kerala, India	Joshi and Karanth 2012
197	CES091325	Otostigmini	Digitipes jonesii 1	JX531764	JX531894	JX531818	Kottavasal Reserve Forest, Kerala, India	Joshi and Karanth 2012
198	CES091326	Otostigmini	Digitipes jonesii 1	JX531765	JX531895	-	Kottavasal Reserve Forest, Kerala, India	Joshi and Karanth 2012
199	CES091327	Otostigmini	Otostigmus ruficeps	JX531766	JX531896	JX531819	Siruvani Reserve Forest, Kerala, India	Joshi and Karanth 2012
200	CES091328	Otostigmini	Rhysida sp.	MK273275	MK273397	MK273496	Siruvani Reserve Forest, Kerala, India	Joshi and Edgecombe 2018
201	CES091330	Otostigmini	Otostigmus ruficeps	JX531767	JX531897	JX531820	Siruvani Reserve Forest, Kerala, India	Joshi and Karanth 2012
202	CES091331	Otostigmini	Otostigmus ruficeps	JX531768	JX531898	-	Siruvani Reserve Forest, Kerala, India	Joshi and Karanth 2012
203	CES091334	Otostigmini	Digitipes coonoorensis	JX531769	JX531899	JX531821	Siruvani Reserve Forest, Kerala, India	Joshi and Karanth 2012
204	CES091335	Otostigmini	Ethmostigmus agasthyamalaiensis	MH908729	MH908697	MH908712	Kottavasal Reserve Forest, Kerala, India	Joshi and Edgecombe 2018
205	CES091341	Otostigmini	Digitipes barnabasi	JX531770	JX531900	-	Pasikada, Aachankovil Reserve Forest, Kerala, India	Joshi and Karanth 2012
206	CES091342	Otostigmini	Otostigmus ruficeps	JX531771	JX531901	JX531822	Pasikada, Aachankovil Reserve Forest, Kerala, India	Joshi and Karanth 2012
207	CES091345	Otostigmini	Digitipes barnabasi	JX531772	JX531902	JX531823	Bhimashankar, Maharashtra, India	Joshi and Karanth 2012
208	CES091348	Otostigmini	Digitipes barnabasi	JX531773	JX531903	JX531824	Bhimashankar, Maharashtra, India	Joshi and Karanth 2012
209	CES091350	Otostigmini	Rhysida sp.	-	MK273400	MK273498	Bhimashankar, Maharashtra, India	Joshi and Edgecombe 2018
210	CES091353	Otostigmini	Digitipes barnabasi	JX531774	JX531904	JX531825	Bhimashankar, Maharashtra, India	Joshi and Karanth 2012
211	CES091355	Otostigmini	Digitipes barnabasi	JX531775	JX531905	JX531826	Bhimashankar, Maharashtra, India	Joshi and Karanth 2012
212	CES091357	Otostigmini	Digitipes barnabasi	MK273278	MK273401	-	Bhimashankar, Maharashtra, India	Joshi and Edgecombe 2018
213	CES091361	Otostigmini	Rhysida sp.	MK273279	MK273402	MK273499	Phansad, Maharashtra, India	Joshi and Edgecombe 2018
214	CES091369	Asanadini	Asanada sp.	MK273280	MK273403	MK273500	Kolli hills, Namakkal district , Tamil Nadu, India	Joshi and Edgecombe 2018
215	CES091371	Otostigmini	Ethmostigmus tristis	MH908730	MH908701	MH908715	Kolli hills, Namakkal district , Tamil Nadu, India	Joshi and Edgecombe 2018
216	CES091373	Otostigmini	Ethmostigmus tristis	-	MH908702	MH908716	Kolli hills, Namakkal district , Tamil Nadu, India	Joshi and Edgecombe 2018
217	CES091374	Scolopendrini	Cormocephalus sp.	-	MK273404	-	Kolli hills, Namakkal district , Tamil Nadu, India	Joshi and Edgecombe 2018
219	CES091378	Otostigmini	Rhysida sp.	MK273281	MK273405	MK273501	Javadi hills, Tiruvannamalai, Tamil Nadu, India	Joshi and Edgecombe 2018
220	CES091387	Otostigmini	Rhysida sp.	MK273282	MK273407	MK273502	Javadi hills, Tiruvannamalai, Tamil Nadu, India	Joshi and Edgecombe 2018
221	CES091390	Otostigmini	Rhysida sp.	MK273283	MK273408	MK273503	Chinnar Wildlife Sanctuary, Kerala, India	Joshi and Edgecombe 2018
222	CES091391	Otostigmini	Ethmostigmus praveeni	MH908731	MH908689	MH908706	Sakleshpur, Hassan, Karnataka, India	Joshi and Edgecombe 2018
223	CES091393	Otostigmini	Digitipes barnabasi	MK273285	MK273409	MK273505	Devmali, Orissa, India	Joshi and Edgecombe 2018
224	CES091394	Otostigmini	Rhysida sp.	MK273286	MK273410	MK273506	Devmali, Orissa, India	Joshi and Edgecombe 2018
225	CES091395	Otostigmini	Rhysida sp.	MK273287	MK273411	MK273507	Matheran, Maharashtra, India	Joshi and Edgecombe 2018
226	CES091396	Otostigmini	Rhysida sp.	MK273288	MK273412	MK273508	Matheran, Maharashtra, India	Joshi and Edgecombe 2018
227	CES091397	Otostigmini	Rhysida sp.	MK273289	MK273413	-	Matheran, Maharashtra, India	Joshi and Edgecombe 2018
228	CES091399	Otostigmini	Ethmostigmus coonooranus	-	MH908694	MH908709	Irpu falls, Bramhagiri Wildlife Sanctuary, Karnataka, India	Joshi and Edgecombe 2018
229	CES091400	Otostigmini	Rhysida sp.	MK273290	MK273414	MK273509	Devmali, Orissa, India	Joshi and Edgecombe 2018
230	CES091404	Otostigmini	Rhysida sp.	MK273291	MK273415	MK273510	Mysore, Karnataka, India	Joshi and Edgecombe 2018
231	CES091411	Scolopendrini	Scolopendra sp.	MK273292	MK273416	MK273511	Zara, Gujrath, India	Joshi and Edgecombe 2018
232	CES091424	Scolopendrini	Scolopendra sp.	MK273294	MK273417	MK273512	Champaner, Gujrath, India	Joshi and Edgecombe 2018
235	CES091437	Otostigmini	Rhysida sp.	MK273295	MK273418	MK273514	Arunachal Pradesh, India	Joshi and Edgecombe 2018
236	CES091438	Otostigmini	Rhysida sp.	MK273296	MK273419	MK273515	Arunachal Pradesh, India	Joshi and Edgecombe 2018
237	CES091439	Otostigmini	Otostigmus sp.	-	MK273420	-	Arunachal Pradesh, India	Joshi and Edgecombe 2018
239	CES091441	Otostigmini	Otostigmus sp.	MK273297	MK273421	-	Arunachal Pradesh, India	Joshi and Edgecombe 2018
240	CES091450	Otostigmini	Digitipes coonoorensis	MK273298	MK273422	MK273516	Mesapulimalai, Kerala, India	Joshi and Edgecombe 2018
241	CES091451	Otostigmini	Rhysida sp.	MK273299	MK273423	-	Periyar Tiger Reserve, Kerala, India	Joshi and Edgecombe 2018
244	CES091459	Scolopendrini	Scolopendra sp.	MK273300	MK273424	MK273517	Gudem, Andhra Pradesh, India	Joshi and Edgecombe 2018
245	CES091460	Otostigmini	Rhysida sp.	MK273301	MK273425	MK273518	Srisailam, Andhra Pradesh, India	Joshi and Edgecombe 2018
246	CES091461	Otostigmini	Ethmostigmus n. sp.	-	MK296124	MK296126	Tripura, India	This study
250	CES151473	Otostigmini	Ethmostigmus n. sp.	MK296127	MK296125	-	Kohima, Nagaland, India	This study
259	MCZ DNA104692	Scolopendrini	Akymnopellis chilensis	KF676538	KF676497	HQ402521	Maole, Chile	Vahtera et al. 2012
260	MCZ DNA100454	Otostigmini	Alipes crotalus	AY288742	AY288720	HM453273	Swaziland	Vahtera et al. 2012
261	MCZ DNA106771	Otostigmini	Alipes grandidieri	KF676514	KF676473	KF676371	Tanzania	Vahtera et al. 2013
262	CUMZ 00508	Otostigmini	Alluropus calcaratus	MF167817	MF167750	MF167884	Wat Pa Khane Chue, Mae La Mat, Tak, Thailand	Siriwut et al. 2018
263	CUMZ 00487	Otostigmini	Alluropus calcaratus	MF167818	MF167751	MF167885	Phra Pradaeng, Samut Prakan	Siriwut et al. 2018
264	CUMZ 00496	Otostigmini	Alluropus calcaratus	MF167819	MF167752	MF167886	Wat Tham Pidok, Na Khi, Prachin Buri, Thailand	Siriwut et al. 2018
265	CUMZ 00503	Otostigmini	Alluropus calcaratus	MF167820	MF167753	MF167887	Tham Pha Tha Phon, Noen Maprang, Phitsanulok	Siriwut et al. 2018
266	CUMZ 00484	Otostigmini	Alluropus calcaratus	MF167821	MF167754	MF167888	Wat Tham Luang, Donsak, Surat Thani, Thailand	Siriwut et al. 2018
267	CUMZ 00462	Otostigmini	Alluropus calcaratus	MF167822	MF167755	MF167889	Lai Nan, Wiang Sa, Nan, Thailand	Siriwut et al. 2018
268	CUMZ 00455	Otostigmini	Alluropus calcaratus	MF167823	MF167756	MF167890	Wat Pa Bua Kaeo, Thong Pha Phum, Kanchanaburi, Thailand	Siriwut et al. 2018
269	CUMZ 00456	Otostigmini	Alluropus calcaratus	MF167824	MF167757	MF167891	Wat Tham Khao Phrachan, Khao Chakan, Sa Kaeo, Thailand	Siriwut et al. 2018
270	CUMZ 00466	Otostigmini	Alluropus calcaratus	MF167825	MF167758	MF167892	Wat Pa Sai Mun, Sai Mun, Yasothon, Thailand	Siriwut et al. 2018
271	CUMZ 00447	Otostigmini	Alluropus calcaratus	MF167834	MF167767	MF167901	Tha Khantho, Kalasin, Thailand	Siriwut et al. 2018
272	CUMZ 00454	Otostigmini	Alluropus calcaratus	MF167835	MF167768	MF167902	Huai Hong Khrai, Chiang Mai, Thailand	Siriwut et al. 2018
273	CUMZ 00451	Otostigmini	Alluropus calcaratus	MF167836	MF167769	MF167903	Wat Khlong Wan, Mueang, Prachuap Khiri Khan, Thailand	Siriwut et al. 2018
274	CUMZ 00448	Otostigmini	Alluropus calcaratus	MF167837	MF167770	MF167904	Wat Tha Thung Na Rit Tha Ram, Sai Yok Kanchanaburi, Thailand	Siriwut et al. 2018
275	CUMZ 00470	Otostigmini	Alluropus calcaratus	MF167838	MF167771	MF167905	Hot Spring Resort, Ban Nam-Hom, Xieang Khuang, Laos	Siriwut et al. 2018
276	MCZ DNA104693	Scolopendrini	Arthrorhabdus formosus	HQ402539	HQ402488	HQ402522	Western Cape, South Africa	Vahtera et al. 2012
277	MCZ DNA104867	Asanadini	Asanada brevicornis	HQ402540	HQ402489	-	Nongbua, Nakhon Sawan, Thailand	Vahtera et al. 2012
278	MCZ DNA104719	Asanadini	Asanada socotrana	HQ402541	HQ402490	HQ402524	Senegal	Vahtera et al. 2012
279	MCZ DNA100634	Scolopendrini	Campylostigmus orientalis	HQ402542	HQ402491	KF676404	Mt Panie, New Caledonia	Vahtera et al. 2012
280	MCZ DNA100679	Scolopendrini	Cormocephalus anceps	KF676535	KF676494	KF676399	Western Cape, South Africa	Vahtera et al. 2013
281	MCZ DNA103951	Scolopendrini	Cormocephalus aurantiipes	HQ402543	HQ402492	KF676388	Western Australia, Australia	Vahtera et al. 2012
282	MCZ DNA103964	Scolopendrini	Cormocephalus bonaerius	KF676530	KF676489	KF676389	Parque de Cahuita, Costa Rica	Vahtera et al. 2013
283	MCZ DNA106754	Scolopendrini	Cormocephalus elegans	KF676536	KF676495	KF676400	KwaZulu-Natal, South Africa	Vahtera et al. 2013
284	MCZ DNA104642	Scolopendrini	Cormocephalus gervaisianus	-	KF676490	KF676390	Tunis District, Tunisia	Vahtera et al. 2013
285	MCZ DNA100377	Scolopendrini	Cormocephalus hartmeyeri	KF676531	KF676491	KF676391	Pemberton, Western Australia, Australia	Vahtera et al. 2013
286	MCZ DNA100274	Scolopendrini	Cormocephalus monteithi	DQ201430	AF370861	AF173280	Kenilworth State Forest, Queensland, Australia	Vahtera et al. 2012
287	MCZ DNA106751	Scolopendrini	Cormocephalus nitidus	KF676533	KF676492	KF676397	KwaZulu-Natal, South Africa	Vahtera et al. 2013
288	MCZ DNA106752	Scolopendrini	Cormocephalus pseudopunctatus	KF676534	KF676493	KF676398	KwaZulu-Natal, South Africa	Vahtera et al. 2013
289	MCZ DNA106510	Scolopendrini	Cormocephalus westwoodi	KF676537	KF676496	KF676401	Armidale, New South Wales, Australia	Vahtera et al. 2013
290	CUMZ	Otostigmini	Digitipes kalewaensis	KP204114	KP204110	-	Kale District, Sagaing Division, Myanmar	Siriwut et al. 2015a
291	CUMZ	Otostigmini	Digitipes kalewaensis	KP204115	KP204111	-	Kale District, Sagaing Division, Myanmar	Siriwut et al. 2015a
292	CUMZ 00234	Otostigmini	Digitipes kalewaensis	KP204116	KP204112	-	Kale District, Sagaing Division, Myanmar	Siriwut et al. 2015a
293	CUMZ	Otostigmini	Digitipes kalewaensis	KP204117	KP204113	-	Kale District, Sagaing Division, Myanmar	Siriwut et al. 2015a
294	CUMZ 00517.1	Otostigmini	Digitipes sp.	MF167811	MF167744	MF167878	Phra Cave, Ban Namyen, Myanmar	Siriwut et al. 2018
295	CUMZ 00517.2	Otostigmini	Digitipes sp.	MF167812	MF167745	MF167879	Phra Cave, Ban Namyen, Myanmar	Siriwut et al. 2018
296		Arrhabdotini	Edentistoma octosulcatum	KM492931	KM492929	KM492928	Sarawak, Malaysia	Vahtera and Edgecombe 2014
297	WAM T115537	Otostigmini	Ethmostigmus curtipes	KF676515	KF676474	KF676372	Western Australia, Australia	Vahtera et al. 2013
298	MCZ DNA106497	Otostigmini	Ethmostigmus rubripes	KF676542	KF676475	KF676373	Northern Territory, Australia	Vahtera et al. 2013
299	MCZ DNA100276	Otostigmini	Ethmostigmus rubripes	AF370836	AY288721	HM453276	Lizard Island, Queensland, Australia	Vahtera et al. 2012
300	MCZ DNA104696	Otostigmini	Ethmostigmus trigonopodus	HQ402547	HQ402495	-	Zonda District, Malawi	Vahtera et al. 2012
301	MCZ DNA104671	Otostigmini	Hemiscolopendra marginata	HQ402548	HQ402496	-	Virginia, USA	Vahtera et al. 2012
302	WAM T124343	Scolopendrini	Notiasemus glauerti	KF676539	KF676498	KF676405	Perth, Western Australia, Australia	Vahtera et al. 2013
303	MCZ DNA105633	Otostigmini	Otostigmus (Parotostigmus) caraibicus	HQ402549	HQ402498	HQ402533	Puerto Rico	Vahtera et al. 2012
304	CUMZ 00518	Otostigmini	Otostigmus aculeatus	MF167796	MF167729	MF167863	Wat Phra-Ong Thom, Siam Riep, Cambodia	Siriwut et al. 2018
305	CUMZ 00519	Otostigmini	Otostigmus aculeatus	MF167797	MF167730	MF167864	Ban Pha Wong, Mueang Yommarat, Huaphan, Laos	Siriwut et al. 2018
306	MCZ DNA106500	Otostigmini	Otostigmus angusticeps	KF676509	-	KF676365	Finisterre Mountains, Papua New Guinea	Vahtera et al. 2013
307	CUMZ 00520	Otostigmini	Otostigmus astenus	MF167799	MF167732	MF167866	Tham Mi Ka Ram, Mae Taeng, Chiang Mai, Thailand	Siriwut et al. 2018
308	CUMZ 00521	Otostigmini	Otostigmus astenus	MF167800	MF167733	MF167867	Ban Sop Laos, Huaphan, Laos	Siriwut et al. 2018
309	MCZ DNA102463	Otostigmini	Otostigmus astenus	HM453312	HM453221	HQ402532	Fiji/Vanuatu	Vahtera et al. 2012
310	CUMZ 00522	Otostigmini	Otostigmus multidens	MF167778	MF167711	MF167845	Kao-Nui Park, Ruttaphume, Songkhla, Thailand	Siriwut et al. 2018
311	CUMZ 00523	Otostigmini	Otostigmus multidens	MF167779	MF167712	MF167846	Gua I-Kan, Kelantan, Malaysia	Siriwut et al. 2018
312	CUMZ 00524	Otostigmini	Otostigmus multidens	MF167791	MF167724	MF167858	Ban Na San, Surat Thani, Thailand	Siriwut et al. 2018
313	CUMZ 00525	Otostigmini	Otostigmus multidens	MF167792	MF167725	MF167859	Gua Musang, Kelantan, Malaysia	Siriwut et al. 2018
314	CUMZ 00526	Otostigmini	Otostigmus multidens	MF167793	MF167726	MF167860	Taphome Stone Castle, Siem Reap, Cambodia	Siriwut et al. 2018
315	CUMZ 00527	Otostigmini	Otostigmus multidens	MF167795	MF167728	MF167862	Pan Faen, Mae Taeng, Chiang Mai, Thailand	Siriwut et al. 2018
316	MCZ DNA106512	Otostigmini	Otostigmus multidens	KF676510	KF676468	KF676366	Pua, Nan, Thailand	Vahtera et al. 2013
317	MCZ DNA106502	Otostigmini	Otostigmus multidens	KF676511	KF676469	KF676367	Central Province, Papua New Guinea	Vahtera et al. 2013
318	MCZ DNA106768	Otostigmini	Otostigmus politus politus	KF676512	KF676470	KF676368	Dengfeng, Henan Province, China	Vahtera et al. 2013
319	CUMZ 00535	Otostigmini	Otostigmus rugulosus	MF167782	MF167715	MF167849	Wat Chakkachan, Chum Ta Bong, Nakhon Sawan, Thailand	Siriwut et al. 2018
320	CUMZ 00536	Otostigmini	Otostigmus rugulosus	MF167786	MF167719	MF167853	Tham Krasae, Sai Yok, Kanchanaburi, Thailand	Siriwut et al. 2018
321	CUMZ 00537	Otostigmini	Otostigmus rugulosus	MF167787	MF167720	MF167854	Wat Phra That Chae Haeo, Phu Phiang, Nan, Thailand	Siriwut et al. 2018
322	CUMZ 00538	Otostigmini	Otostigmus rugulosus	MF167789	MF167722	MF167856	Mae Taeng, Chiang Mai, Thailand	Siriwut et al. 2018
323	CUMZ 00539	Otostigmini	Otostigmus rugulosus	MF167790	MF167723	MF167857	Makok Waterfall, Chanthaburi, Thailand	Siriwut et al. 2018
324	CUMZ 00540	Otostigmini	Otostigmus rugulosus	MF167794	MF167727	MF167861	Wat Welu Wan, Dan Chang, Suphanburi, Thailand	Siriwut et al. 2018
325	MCZ DNA104870	Otostigmini	Otostigmus rugulosus	HQ402550	HQ402499	HQ402534	Wangthong, Phitsanulok, Thailand	Vahtera et al. 2012
326	CUMZ 00528	Otostigmini	Otostigmus scaber	MF167780	MF167713	MF167847	Ban Pak Bak, Mueang Ngoi, Luang Phrabang, Laos	Siriwut et al. 2018
327	CUMZ 00529	Otostigmini	Otostigmus scaber	MF167801	MF167734	MF167868	Ban Sop Hun, Mueang Ngoi, Luang Phrabang, Laos	Siriwut et al. 2018
328	CUMZ 00530	Otostigmini	Otostigmus scaber	MF167802	MF167735	MF167869	Wat Ban Hu, Luang Phrabang, Laos	Siriwut et al. 2018
329	CUMZ 00531	Otostigmini	Otostigmus scaber	MF167806	MF167739	MF167873	Mae Cham, Chiang Mai, Thailand	Siriwut et al. 2018
330	MCZ DNA106491	Otostigmini	Otostigmus scaber	KF676513	KF676471	KF676369	Ilan County, Taiwan	Vahtera et al. 2013
331	CUMZ 00541	Otostigmini	Otostigmus sp. A	MF167808	MF167741	MF167875	Phra Cave, Ban Namyen, Myanmar	Siriwut et al. 2018
332	CUMZ 00542	Otostigmini	Otostigmus sp. A	MF167809	MF167742	MF167876	Dhamatat Cave, Moulmein, Myanmar	Siriwut et al. 2018
333	CUMZ 00543	Otostigmini	Otostigmus sp. A	MF167810	MF167743	MF167877	Dhamatat Cave, Moulmein, Myanmar	Siriwut et al. 2018
334	CUMZ 00544	Otostigmini	Otostigmus sp. B	MF167813	MF167746	MF167880	Phra Cave, Ban Namyen, Myanmar	Siriwut et al. 2018
335	CUMZ 00545	Otostigmini	Otostigmus sp. B	MF167814	MF167747	MF167881	Phra Cave, Ban Namyen, Myanmar	Siriwut et al. 2018
336	CUMZ 00546	Otostigmini	Otostigmus sp. B	MF167815	MF167748	MF167882	Myeik Archipelago, Myeik, Myanmar	Siriwut et al. 2018
337	CUMZ 00547	Otostigmini	Otostigmus sp. C	MF167781	MF167714	MF167848	Wat Tham Yai, Tha Chana, Chumporn, Thailand	Siriwut et al. 2018
338	CUMZ 00548	Otostigmini	Otostigmus sp. C	MF167807	MF167740	MF167874	Phra Cave, Ban Namyen, Myanmar	Siriwut et al. 2018
339	MCZ DNA104645	Otostigmini	Otostigmus spinicaudus	-	KF676472	KF676370	Kasserine District, Tunisia	Vahtera et al. 2013
340	CMUZ 00232	Otostigmini	Otostigmus spinosus	MF167783	MF167716	MF167850	Ban na ka som, Attapue, Laos	Siriwut et al. 2018
341	CUMZ 00552	Otostigmini	Otostigmus spinosus	MF167784	MF167717	MF167851	Thung Khai Botanical Garden, Yantakhao, Trang, Thailand	Siriwut et al. 2018
342	CUMZ 00553	Otostigmini	Otostigmus spinosus	MF167785	MF167718	MF167852	Nai Phlao Baech, Khanom, Nakhon Si Thammarat, Thailand	Siriwut et al. 2018
343	CUMZ 00554	Otostigmini	Otostigmus spinosus	MF167788	MF167721	MF167855	Khao nui Park, Rattaphum, Songkhla, Thailand	Siriwut et al. 2018
344	CUMZ 00555	Otostigmini	Otostigmus spinosus	MF167798	MF167731	MF167865	Khao Kha, Sichon, Nakhon Si Thammarat, Thailand	Siriwut et al. 2018
345	CUMZ 00532	Otostigmini	Otostigmus sulcipes	MF167803	MF167736	MF167870	Huai Hong Khrai, Chiang Mai, Thailand	Siriwut et al. 2018
346	CUMZ 00533	Otostigmini	Otostigmus sulcipes	MF167804	MF167737	MF167871	Laos-China borders, Luang Namtha, Laos	Siriwut et al. 2018
347	CUMZ 00534	Otostigmini	Otostigmus sulcipes	MF167805	MF167738	MF167872	Phra Cave, Ban Namyen, Myanmar	Siriwut et al. 2018
348	MCZ DNA104695	Otostigmini	Rhysida afra	HQ402552	HQ402500	HQ402536	Eastern Cape, South Africa	Vahtera et al. 2012
349	MCZ DNA106503	Otostigmini	Rhysida carinulata	KF676516	-	KF676374	Western Province, Papua New Guinea	Vahtera et al. 2013
350	CUMZ 00436	Otostigmini	Rhysida immarginata	MF167826	MF167759	MF167893	Chulachomklao Royal Military Academy Monument, Kra Buri, Ranong	Siriwut et al. 2018
351	CUMZ 00439	Otostigmini	Rhysida immarginata	MF167827	MF167760	MF167894	Gunung Mesah, Gu Ping, Perak, Malaysia	Siriwut et al. 2018
352	CUMZ 00437	Otostigmini	Rhysida immarginata	MF167828	MF167761	MF167895	Wat Sala Luang Bon, Ranot, Songkhla, Thailand	Siriwut et al. 2018
353	CUMZ 00444	Otostigmini	Rhysida immarginata	MF167829	MF167762	MF167896	Ban Nam Noen, Hua Mueang, Houaphan, Laos	Siriwut et al. 2018
354	MCZ DNA106853	Otostigmini	Rhysida longicornis	KF676517	-	KF676375	Socotra, Yemen	Vahtera et al. 2013
355	CUMZ 00424	Otostigmini	Rhysida longipes	MF167830	MF167763	MF167897	Chulalongkorn University, Bangkok, Thailand	Siriwut et al. 2018
356	CUMZ 00425	Otostigmini	Rhysida longipes	MF167832	MF167765	MF167899	Black Ant Resort, Mae Sa Rieang, Mae Hong Son, Thailand	Siriwut et al. 2018
357	MCZ DNA100278	Otostigmini	Rhysida nuda	DQ201432	AY288722	AF173282	S. of Nundle, New South Wales, Australia	Vahtera et al. 2012
358	MCZ DNA106496	Otostigmini	Rhysida polyacantha	KF676518	KF676476	KF676376	Northern Territory, Australia	Vahtera et al. 2013
359	CUMZ 00446.1	Otostigmini	Rhysida singaporensis	MF167816	MF167749	MF167883	Bukit Timah, Singapore	Siriwut et al. 2018
360	CUMZ 00446.2	Otostigmini	Rhysida singaporensis	MF167843	MF167776	MF167910	Bukit Timah, Singapore	Siriwut et al. 2018
361	CUMZ 00446.3	Otostigmini	Rhysida singaporensis	MF167844	MF167777	MF167911	Bukit Timah, Singapore	Siriwut et al. 2018
362	MCZ DNA103969	Scolopendrini	Scolopendra afer	KF676520	KF676478	KF676378	Jakobsen's Beach, Tanzania	Vahtera et al. 2013
363	MCZ DNA104817	Scolopendrini	Scolopendra alternans	KF676521	KF676479	-	Monroe County, Florida, USA	Vahtera et al. 2013
364	MCZ DNA102462	Scolopendrini	Scolopendra canidens	KF676522	KF676480	KF676379	Uzun district, Uzbekistan	Vahtera et al. 2013
365	MCZ DNA	Scolopendrini	Scolopendra cingulata	HM453310	HM453220	AF000782	Catalunya, Spain	Vahtera et al. 2013
366	CUMZ 00272	Scolopendrini	Scolopendra dawydoffi	KR705618	KR705680	KR705742	Saphan Hin Waterfall, Trad	Siriwut et al. 2015b
367	CUMZ 00282	Scolopendrini	Scolopendra dehaani	KR705627	KR705689	KR705751	Wang Kanlueang Waterfall, Lopburi	Siriwut et al. 2015b
368		Scolopendrini	Scolopendra hardwickei	KF676523	KF676482	KF676381		Vahtera et al. 2013
369	CUMZ 00319	Scolopendrini	Scolopendra japonica	KR705617	KR705679	KR705741	Shinshu University, Matsumoto, Japan	Siriwut et al. 2015b
370	MCZ DNA103954	Scolopendrini	Scolopendra laeta	KF676541	KF676483	KF676382	Cowra Shire, New South Wales, Australia	Vahtera et al. 2013
371	MCZ DNA120857	Scolopendrini	Scolopendra leki	KF676524	KF676484	KF676402	Southern Carnarvon Range, Western Australia, Australia	Vahtera et al. 2013
372	MCZ DNA104707	Scolopendrini	Scolopendra morsitans	HQ402553	HQ402501	HQ402537	E. of Sntiou Malem, Senegal	Vahtera et al. 2012
373	CUMZ 00339	Scolopendrini	Scolopendra morsitans	KR705662	KR705600	KR705724	Ban Dan Chang, Ta Kantho, Khon Kaen	Siriwut et al. 2015b
374	MCZ DNA107083	Scolopendrini	Scolopendra multidens	KF676540	KF676485	-	Qiang Binh, Vietnam	Vahtera et al. 2013
375	MCZ DNA106873	Scolopendrini	Scolopendra oraniensis	-	KF676486	-	Nuoro, Sardinia, Italy	Vahtera et al. 2013
376	CUMZ 00312	Scolopendrini	Scolopendra calcarata	KR705588	KR705650	KR705712	Kanchanaburi, Thailand	Siriwut et al. 2015b
377	MCZ DNA10158	Scolopendrini	Scolopendra polymorpha	KF676525	KF676487	KF676384	Las Cruces, New Mexico, USA	Vahtera et al. 2013
378	CUMZ 00316	Scolopendrini	Scolopendra cataracta	KR705672	KR705610	KR705734	Pakse, Champasak, Laos	Siriwut et al., 2015b
379	CUMZ 00315	Scolopendrini	Scolopendra subspinipes	KR705636	KR705574	KR705698	Singapore	Siriwut et al. 2015b
380	MCZ DNA106501	Scolopendrini	Scolopendra subspinipes subspinipes	KF676528	KF676488	KF676387	Weam, Western Province, Papua New Guinea	Vahtera et al. 2013
381	MCZ DNA104694	Scolopendrini	Scolopendra subspinipes subspinipes	HQ402554	HQ402502	HQ402538	Martinique	Vahtera et al. 2012
382	MCAZ DNA100675	Scolopendrini	Scolopendra viridis	DQ201431	DQ201425	DQ222134	Gila Cliff Dwellings, New Mexico, USA	Vahtera et al. 2012
383	CUMZ 00549	Otostigmini	Sterropristes metallicus	MF167840	MF167773	MF167907	Kao-Pu Kao-Ya, Sribunpot, Phattalung, Thailand	Siriwut et al. 2018
384	CUMZ 00550	Otostigmini	Sterropristes metallicus	MF167841	MF167774	MF167908	Phra Cave, Myanmar	Siriwut et al. 2018
385	CUMZ 00551	Otostigmini	Sterropristes metallicus	MF167842	MF167775	MF167909	Klong Jak Waterfall, Koh Lanta, Krabi, Thailand	Siriwut et al. 2018
386	MCZ DNA106767	Otostigmini	Sterropristes violaceus	KF676519	KF676477	KF676377	Similan Island, Phang Nga,Thailand	Vahtera et al. 2013
387	CUMZ 3209	Otostigmini	Sterropristes violaceus	MF167839	MF167772	MF167906	Surin Island, Phang Nga, Thailand	Siriwut et al. 2018
